# Supplementary material for: Quality Status and Skin-Related Functional Properties of Traditional Korean Fermented Vinegars
Source: Foods. 2025 Aug 4;14(15):2728. doi: 10.3390/foods14152728 (PMC12346884; doi:10.3390/foods14152728)
Supplement: Supplementary file 1 [file foods-14-02728-s001.zip]

Archive with 1 entries (1 files):
- foods-3733813-supplementary.pdf
